# Supplementary material for: Effect of underwater visual survey methodology on bias and precision of fish counts: a simulation approach
Source: PeerJ. 2018 Jul 30;6:e5378. doi: 10.7717/peerj.5378 (PMC6071614; doi:10.7717/peerj.5378)
Supplement: Data S4 — This file can be used directly as input in the FishCensus model. [file peerj-06-5378-s005.csv]

Species	shape	size	color	density	id.distance	approach.dist	perception.dist	perception.angle	prey.type	max.acceleration	max.sustained.speed	burst.speed	length-surface	drag-coefficient	lw-a	lw-b	water-density	B1.name	B1.frequency	B1.detectability	B1.schooling?	B1.schoolmate.dist	B1.align.w	B1.center.w	B1.spacing.w	B1.wander.w	B1.rest.w	B1.cruise.w	B1.picked.patch.dist	B1.patch.gathering.w	B1.predator.avoidance.w	B1.prey.chasing.w	B1.diver.avoidance.w	B2.name	B2.frequency	B2.detectability	B2.schooling?	B2.schoolmate.dist	B2.align.w	B2.center.w	B2.spacing.w	B2.wander.w	B2.rest.w	B2.cruise.w	B2.picked.patch.dist	B2.patch.gathering.w	B2.predator.avoidance.w	B2.prey.chasing.w	B2.diver.avoidance.w
Large bold	fish top	0.3	9.9	0.1	6	3	0.7	320	benthic	0.1	0.4	2.2	0.4	0.011	0.01989	2.8571	Seawater - 1027 Kg/m3	wandering	0.6	1	FALSE	1	0	0	0	7	0	10	1	0	10	0	-1	stationary	0.4	1	FALSE	1	0	0	0	7	6	0	1	0	10	0	0
[truncated: 32 more columns]
